# Supplementary material for: Association of gut microbiota with the pathogenesis of SARS-CoV-2 Infection in people living with HIV
Source: BMC Microbiol. 2024 Jan 3;24:6. doi: 10.1186/s12866-023-03157-5 (PMC10763188; doi:10.1186/s12866-023-03157-5)
Supplement: Supplementary file 5 — Additional file 5: Supplementary Table 1. Pairwise permanova results in unweighted and weighted Unifrac significance. Supplementary Table 2. Overview of the demographic and clinical characteristics of participants in this study [file 12866_2023_3157_MOESM5_ESM.xlsx]

## Sheet: Sup Table １
Supplementary Table1. Pairwise permanova results in unweighted and weighted Unifrac significance
unweighted Unifrac significance
Group 1	Group 2	Sample size	Permutations	pseudo-F	p-value	q-value
>1M	< 8days	20	999	0.884104	0.788	0.85365
	8-14 days	19	999	0.887873	0.813	0.85365
	HIV CoV-	33	999	5.22666	0.001	0.0042
	HC	27	999	2.20431	0.001	0.0042
< 8days	8-14 days	23	999	0.858141	0.862	0.862
	HIV CoV-	37	999	4.64079	0.001	0.0042
	HC	31	999	1.77963	0.007	0.018375
8-14 days	HIV CoV-	36	999	6.43705	0.001	0.0042
	HC	30	999	2.66458	0.002	0.007
HIV	HC	44	999	2.95145	0.001	0.0042
weighted Unifrac significance
Group 1	Group 2	Sample size	Permutations	pseudo-F	p-value	q-value
>1M	< 8days	20	999	0.973856	0.47	0.658
	8-14 days	19	999	0.950074	0.442	0.658
	HIV CoV-	33	999	2.90533	0.019	0.0966
	HC	27	999	2.92953	0.005	0.063
< 8days	8-14 days	23	999	0.478571	0.913	0.95865
	HIV CoV-	37	999	1.99732	0.047	0.133875
	HC	31	999	1.54155	0.156	0.3444
8-14 days	HIV CoV-	36	999	2.05095	0.051	0.133875
	HC	30	999	2.36623	0.023	0.0966
HIV	HC	44	999	2.72854	0.006	0.063

## Sheet: Sup Table 2
	Supplementary table 2 Overview of the demographic and clinical characteristics of participants in this study
		Mild （n=7)	Moderate/Severee (n=5)	p
	Age	45 ± 9.81	49 ± 12.75	ns
	No. (%) males	7 (100)	5 (100)	ns
	No. (%) of MSM	7 (100)	3 (60)	ns
	No. (%) with viral loads <50 copies/ml	7 (100)	5 (100)	ns
	CD4 count (cells/μl)	713.14 ± 770.8*	770.8± 333.1*	ns
	CD8 count (cells/μl)	1148.57 ± 844.3*	729.3 ± 168.1*	ns
	CD4/CD8 ratio	0.82 ± 0.4*	1.09 ± 0.5*	ns
	BMI	26.03 ± 3.1	30.79 ± 6.5	ns p=0.2
	No. (%) of SARS-CoV-2 vaccination	2 (28.6)	0	ns
	No. (%) of Steroides used	1 (14.3)	2 (40)	ns
	No. (%) of Antibiotics used	0	1 (20)	ns
	No. (%) of PPIs used	1 (14.3)	2 (40)	ns
	* before SARS-CoV-2 infection
